# Supplementary material for: Computational analysis of the oscillatory behavior at the translation level induced by mRNA levels oscillations due to finite intracellular resources
Source: PLoS Comput Biol. 2018 Apr 3;14(4):e1006055. doi: 10.1371/journal.pcbi.1006055 (PMC5898785; doi:10.1371/journal.pcbi.1006055)
Supplement: S1 Table — (XLSX) [file pcbi.1006055.s001.xlsx]

## Sheet: Sheet1
NAME	GENE
YHR126C	YHR126C
YOR066W	YOR066W
YHR092C	HXT4
YDL179W	PCL9
YEL032W	MCM3
YNL160W	YGP1
YJL044C	GYP6
YKR103W	YKR103W
YJL194W	CDC6
YHR005C	GPA1
YLR274W	CDC46
YHR022C	YHR022C
YMR246W	FAA4
YFL044C	YFL044C
YNL192W	CHS1
YBR157C	YBR157C
YNL134C	YNL134C
YDR157W	YDR157W
YOL101C	YOL101C
YDR493W	YDR493W
YDR342C	HXT7
YDR191W	HST4
YOR264W	YOR264W
YDL117W	YDL117W
YKL151C	YKL151C
YOR127W	RGA1
YBR296C	YBR296C
YLR041W	YLR041W
YLR040C	YLR040C
YDR055W	YDR055W
YPL187W	MF(ALPHA)1
YKL185W	ASH1
YPL158C	YPL158C
YOR263C	YOR263C
YNL078W	YNL078W
YNL046W	YNL046W
YOR052C	YOR052C
YBR053C	YBR053C
YDL089W	YDL089W
YEL040W	UTR2
YJL159W	YJL159W
YFL011W	HXT10
YOR342C	YOR342C
YDR545W	YDR545W
YIL009W	FAA3
YKL163W	PIR3
YKL104C	GFA1
YOR242C	YOR242C
YGL032C	AGA2
YBR083W	TEC1
YFL065C	YFL065C
YGL055W	OLE1
YLR452C	SST2
YMR011W	HXT2
YML110C	DBI56
YKL164C	PIR1
YKL178C	STE3
YJL196C	ELO1
YNR067C	YNR067C
YDR085C	AFR1
YCR018C	SRD1
YER150W	YER150W
YOL011W	YOL011W
YLR079W	SIC1
YFL066C	YFL066C
YGR276C	RNH70
YOR126C	IAH1
YPL014W	YPL014W
YGR086C	YGR086C
YGL037C	YGL037C
YNL327W	EGT2
YFR015C	GSY1
YKL116C	YKL116C
YOR317W	FAA1
YNL173C	YNL173C
YCL055W	KAR4
YOR018W	ROD1
YGR234W	YHB1
YLR273C	PIG1
YBR158W	YBR158W
YIR036C	YIR036C
YPL283C	YPL283C
YOR230W	WTM1
YFL067W	YFL067W
YBR067C	TIP1
YLR465C	YLR465C
YLR194C	YLR194C
YBL064C	YBL064C
YIL114C	POR2
YNL326C	YNL326C
YNR044W	AGA1
YNL328C	MDJ2
YDL169C	UGX2
YBR273C	YBR273C
YLR463C	YLR463C
YER111C	SWI4
YLR466W	YLR466W
YGL090W	YGL090W
YBL061C	SKT5
YBR204C	YBR204C
YKL182W	FAS1
YHR094C	HXT1
YHR219W	YHR219W
YJL225C	YJL225C
YJR004C	SAG1
YCL040W	GLK1
YCL027W	FUS1
YPR204W	YPR204W
YOR270C	VPH1
YLR467W	YLR467W
YER189W	YER189W
YLL067C	YLL067C
YEL076C	YEL076C
YDR309C	YDR309C
YEL075C	YEL075C
YHL050C	YHL050C
YLR464W	YLR464W
YBL111C	YBL111C
YJL015C	YJL015C
YHR067W	YHR067W
YOR308C	YOR308C
YBL113C	YBL113C
YLR049C	YLR049C
YHL049C	YHL049C
YEL077C	YEL077C
YFL064C	YFL064C
YOL094C	RFC4
YHR218W	YHR218W
YLR032W	RAD5
YNL339C	YNL339C
YLL066C	YLL066C
YBL112C	YBL112C
YPR203W	YPR203W
YLR462W	YLR462W
YHR113W	YHR113W
YDL127W	PCL2
YML100W	TSL1
YOR307C	SLY41
YGL028C	YGL028C
YER190W	YER190W
YML133C	YML133C
YDL102W	CDC2
YDR368W	YPR1
YIL177C	YIL177C
YGR296W	YGR296W
YDR001C	YDR001C
YKR077W	YKR077W
YGL089C	MF(ALPHA)2
YPR202W	YPR202W
YHR149C	YHR149C
YDL156W	YDL156W
YDR507C	GIN4
YJR155W	YJR155W
YDL164C	CDC9
YNL082W	PMS1
YGR041W	BUD9
YFR027W	YFR027W
YDR481C	PHO8
YGR042W	YGR042W
YOR033C	DHS1
YOR144C	YOR144C
YGL038C	OCH1
YGL185C	YGL185C
YBR071W	YBR071W
YPL232W	SSO1
YKL108W	YKL108W
YNL304W	YNL304W
YPR018W	RLF2
YNL233W	BNI4
YMR179W	SPT21
YGR109C	CLB6
YCL042W	YCL042W
YDR528W	YDR528W
YER070W	RNR1
YKL113C	RAD27
YJR054W	YJR054W
YNL273W	TOF1
YGR044C	RME1
YEL076C-A	YEL076C-A
YNL072W	RNH35
YDL105W	QRI2
YPL221W	YPL221W
YJL217W	YJL217W
YJL078C	PRY3
YML102W	CAC2
YMR078C	CTF18
YDL103C	QRI1
YCL022C	YCL022C
YDL197C	ASF2
YGL207W	SPT16
YJL181W	YJL181W
YJR030C	YJR030C
YNL102W	POL1
YCL024W	YCL024W
YNL309W	STB1
YLR457C	NBP1
YGR238C	KEL2
YPL057C	SUR1
YPR175W	DPB2
YPR160W	GPH1
YCL023C	YCL023C
YPL267W	YPL267W
YPL153C	RAD53
YKL045W	PRI2
YAR003W	YAR003W
YPR120C	CLB5
YDL010W	YDL010W
YAR008W	SEN34
YBL035C	POL12
YFL008W	SMC1
YOR355W	GDS1
YJL073W	JEM1
YDL227C	HO
YNL312W	RFA2
YPR174C	YPR174C
YPR135W	CTF4
YBR108W	YBR108W
YEL064C	YEL064C
YJL074C	SMC3
YDR097C	MSH6
YHR123W	EPT1
YMR048W	YMR048W
YNL225C	CNM1
YLR233C	EST1
YLR286C	CTS1
YNL231C	YNL231C
YLR103C	CDC45
YDR307W	YDR307W
YGR152C	RSR1
YBR070C	YBR070C
YCL061C	YCL061C
YHR106W	TRR2
YIL104C	YIL104C
YOL034W	YOL034W
YDL011C	YDL011C
YOR074C	CDC21
YIL066C	RNR3
YIL026C	IRR1
YNL015W	PBI2
YDR503C	LPP1
YGR151C	YGR151C
YPL163C	SVS1
YJL115W	ASF1
YLR313C	SPH1
YBR088C	POL30
YGL163C	RAD54
YPL255W	BBP1
YDL003W	MCD1
YOR321W	PMT3
YMR076C	PDS5
YKL042W	SPC42
YKL165C	MCD4
YCR065W	HCM1
YML060W	OGG1
YAR007C	RFA1
YLL002W	KIM2
YGR221C	YGR221C
YML020W	YML020W
YDR440W	PCH1
YKL103C	LAP4
YOL017W	YOL017W
YGR189C	YGR189C
YER124C	YER124C
YLR212C	TUB4
YER149C	PEA2
YDR144C	MKC7
YBR087W	RFC5
YML027W	YOX1
YHR153C	SPO16
YDR053W	YDR053W
YHR159W	YHR159W
YOR075W	UFE1
YBR073W	RDH54
YGR153W	YGR153W
YJL187C	SWE1
YOR115C	YOR115C
YNL181W	YNL181W
YHR143W	YHR143W
YNL289W	PCL1
YHR127W	HSN1
YLR183C	YLR183C
YOR320C	YOR320C
YBR089W	YBR089W
YPL256C	CLN2
YFL060C	SNO3
YLR343W	YLR343W
YNL262W	POL2
YDL018C	YDL018C
YPL209C	IPL1
YKL089W	MIF2
YIL141W	YIL141W
YER170W	ADK2
YER095W	RAD51
YMR199W	CLN1
YDR279W	YDR279W
YGL195W	GCN1
YHR110W	YHR110W
YJR043C	POL32
YOL007C	YOL007C
YLL022C	YLL022C
YOL019W	YOL019W
YOL090W	MSH2
YJR154W	YJR154W
YLR231C	YLR231C
YIL132C	YIL132C
YLR135W	YLR135W
YNL300W	YNL300W
YJR006W	HYS2
YDL101C	DUN1
YKR012C	YKR012C
YJR148W	BAT2
YKR091W	YKR091W
YLR121C	YLR121C
YDL095W	PMT1
YDL093W	PMT5
YLR234W	TOP3
YKR090W	YKR090W
YLR050C	YLR050C
YIL140W	SRO4
YAL053W	YAL053W
YDR461W	MFA1
YKR013W	PRY2
YDR400W	YDR400W
YJL072C	YJL072C
YNL169C	PSD1
YER152C	YER152C
YMR305C	YMR305C
YPL208W	YPL208W
YDR501W	YDR501W
YML061C	PIF1
YML021C	UNG1
YLR151C	YLR151C
YGR014W	MSB2
YDR353W	TRR1
YPL241C	CIN2
YGL061C	YGL061C
YLR383W	RHC18
YKL101W	HSL1
YBR007C	YBR007C
YOR248W	YOR248W
YOR176W	HEM15
YIL076W	YIL076W
YOR114W	YOR114W
YOR247W	YOR247W
YNL165W	YNL165W
YER001W	MNN1
YKL066W	YKL066W
YGL060W	YGL060W
YJL019W	YJL019W
YLR154C	YLR154C
YHR154W	YHR154W
YOR283W	YOR283W
YER118C	SSU81
YDL211C	YDL211C
YBR161W	YBR161W
YOR083W	YOR083W
YGR188C	BUB1
YER016W	BIM1
YEL047C	YEL047C
YDL157C	YDL157C
YHR173C	YHR173C
YKL067W	YNK1
YOR195W	SLK19
YJL091C	YJL091C
YML109W	ZDS2
YPL124W	NIP29
YGL027C	CWH41
YLR300W	EXG1
YNL263C	YIF1
YOL016C	CMK2
YHR172W	SPC97
YDR488C	PAC11
YPR106W	ISR1
YGL093W	YGL093W
YOR084W	YOR084W
YLR326W	YLR326W
YNL126W	SPC98
YDR297W	SUR2
YNL166C	YNL166C
YJL173C	RFA3
YNL208W	YNL208W
YDR113C	PDS1
YLR372W	SUR4
YPR075C	OPY2
YGL200C	EMP24
YPR141C	KAR3
YBL009W	YBL009W
YKL127W	PGM1
YER019W	YER019W
YLL012W	YLL012W
YLR342W	FKS1
YDR356W	NUF1
YMR307W	GAS1
YPL032C	SVL3
YGR140W	CBF2
YDL055C	PSA1
YGR055W	MUP1
YLR380W	YLR380W
YOR372C	YOR372C
YEL061C	CIN8
YIL117C	YIL117C
YMR295C	YMR295C
YBR009C	HHF1
YNL030W	HHF2
YOR250C	CLP1
YBR010W	HHT1
YPL054W	LEE1
YIL144W	TID3
YJL201W	ECM25
YBL002W	HTB2
YGL225W	GOG5
YKL008C	YKL008C
YML117W	YML117W
YML012W	ERV25
YNL031C	HHT2
YIR017C	MET28
YDR224C	HTB1
YMR144W	YMR144W
YIL074C	YIL074C
YNR066C	YNR066C
YPL269W	KAR9
YDR225W	HTA1
YGL184C	YGL184C
YLL062C	YLL062C
YPR107C	YTH1
YBL003C	HTA2
YPR159W	KRE6
YKL001C	MET14
YHR030C	SLT2
YAL067C	SEO1
YJL092W	HPR5
YEL068C	YEL068C
YPL127C	HHO1
YLR045C	STU2
YKR037C	YKR037C
YER003C	PMI40
YGR113W	YGR113W
YEL060C	PRB1
YHR061C	GIC1
YNL283C	WSC2
YDR261C	EXG2
YER091C	MET6
YPL250C	YPL250C
YPL274W	YPL274W
YGR099W	TEL2
YKR069W	MET1
YKR010C	TOF2
YHR098C	YHR098C
YOR073W	YOR073W
YMR238W	DFG5
YDR247W	YDR247W
YBL063W	KIP1
YPR034W	ARP7
YDR451C	YDR451C
YDR448W	ADA2
YPL253C	VIK1
YJL118W	YJL118W
YBR008C	FLR1
YNR009W	YNR009W
YLR455W	YLR455W
YOL012C	HTA3
YFR030W	MET10
YGL125W	MET11
YJR137C	ECM17
YEL042W	GDA1
YLL061W	YLL061W
YOR188W	MSB1
YKL065C	YET1
YOR391C	YOR391C
YJR001W	YJR001W
YOL058W	ARG1
YLR210W	CLB4
YLR288C	MEC3
YLR303W	MET17
YNL276C	YNL276C
YHR086W	NAM8
YLR373C	YLR373C
YOL112W	MSB4
YER018C	YER018C
YNL216W	RAP1
YGL216W	KIP3
YOL088C	MPD2
YNL197C	WHI3
YKL035W	YKL035W
YBR243C	ALG7
YGR124W	ASN2
YJR010W	MET3
YIL135C	YIL135C
YIR010W	YIR010W
YKL048C	ELM1
YHR208W	BAT1
YJL060W	YJL060W
YNL043C	YNL043C
YPL116W	HOS3
YKL096W	CWP1
YBR256C	RIB5
YMR163C	YMR163C
YIL129C	YIL129C
YJL099W	CHS6
YMR215W	YMR215W
YER042W	YER042W
YKL052C	YKL052C
YER032W	FIR1
YLR180W	SAM1
YDR302W	YDR302W
YLR209C	YLR209C
YHR178W	STB5
YIL123W	SIM1
YMR003W	YMR003W
YOR324C	YOR324C
YMR198W	CIK1
YEL017W	YEL017W
YHR006W	STP2
YPR167C	MET16
YPR155C	NCA2
YPL264C	YPL264C
YOR323C	PRO2
YLR225C	YLR225C
YHR108W	YHR108W
YHR146W	YHR146W
YPL133C	YPL133C
YNL176C	YNL176C
YIL131C	FKH1
YGL101W	YGL101W
YDR130C	YDR130C
YKR041W	YKR041W
YGL212W	VAM7
YHR135C	YCK1
YJL134W	LCB3
YMR278W	YMR278W
YMR055C	BUB2
YKL069W	YKL069W
YPL128C	TBF1
YCR069W	SCC3
YIL050W	PCL7
YJL158C	CIS3
YJL137C	GLG2
YNL003C	PET8
YOL114C	YOL114C
YIL072W	HOP1
YOR332W	VMA4
YLR142W	PUT1
YML125C	YML125C
YML065W	ORC1
YOR235W	SNR17A
YFL037W	TUB2
YJR048W	CYC1
YBL052C	SAS3
YPL025C	YPL025C
YJR110W	YJR110W
YLR056W	ERG3
YDR149C	YDR149C
YPL075W	GCR1
YOR337W	TEA1
YBR133C	HSL7
YDR089W	YDR089W
YCL025C	AGP1
YDR346C	YDR346C
YMR183C	SSO2
YLR437C	YLR437C
YDR011W	SNQ2
YMR002W	YMR002W
YIL138C	TPM2
YLR058C	SHM2
YLR099C	YLR099C
YML072C	YML072C
YOL030W	YOL030W
YOR152C	YOR152C
YLL032C	YLL032C
YLR169W	YLR169W
YGR138C	YGR138C
YDR029W	YDR029W
YPL155C	KIP2
YPL141C	YPL141C
YCL014W	BUD3
YML058W	YML058W
YKL004W	AUR1
YPL021W	ECM23
YKL183W	YKL183W
YKL096W-A	CWP2
YCR002C	CDC10
YKR039W	GAP1
YCL063W	YCL063W
YPR111W	DBF20
YDR150W	NUM1
YNL037C	IDH1
YIL158W	YIL158W
YPR045C	YPR045C
YHR205W	SCH9
YOR153W	PDR5
YOR105W	YOR105W
YBR242W	YBR242W
YIL011W	YIL011W
YKR046C	YKR046C
YOL069W	NUF2
YGL021W	ALK1
YOR129C	YOR129C
YMR015C	ERG5
YOL014W	YOL014W
YJR092W	BUD4
YML120C	NDI1
YBR086C	YBR086C
YIL094C	YIL094C
YOR298W	YOR298W
YGR035C	YGR035C
YML034W	YML034W
YNL172W	APC1
YHR137W	ARO9
YFR039C	YFR039C
YOR315W	YOR315W
YHL028W	WSC4
YJL051W	YJL051W
YML052W	SUR7
YLR098C	CHA4
YLR353W	BUD8
YGR279C	YGR279C
YML123C	PHO84
YMR189W	GCV2
YPL265W	DIP5
YPL111W	CAR1
YPR013C	YPR013C
YGR240C	PFK1
YMR001C	CDC5
YIL056W	YIL056W
YMR145C	YMR145C
YMR202W	ERG2
YLR131C	ACE2
YOR025W	HST3
YHR023W	MYO1
YPR128C	YPR128C
YOR258W	YOR258W
YKL172W	YKL172W
YGR108W	CLB1
YJR003C	YJR003C
YPR156C	YPR156C
YLR438W	CAR2
YPR119W	CLB2
YIL122W	YIL122W
YIL106W	MOB1
YGL255W	ZRT1
YKL130C	YKL130C
YGL209W	MIG2
YDR146C	SWI5
YBR138C	YBR138C
YDR276C	YDR276C
YPR157W	YPR157W
YLR214W	FRE1
YPL242C	IQG1
YLR084C	YLR084C
YHR029C	YHR029C
YML116W	ATR1
YIL162W	SUC2
YKR021W	YKR021W
YPR138C	MEP3
YOR104W	YOR104W
YDL048C	STP4
YOL132W	YOL132W
YOR256C	YOR256C
YPR149W	NCE2
YNL111C	CYB5
YLR034C	YLR034C
YOR058C	ASE1
YGR176W	YGR176W
YLR190W	YLR190W
YBR139W	YBR139W
YMR032W	YMR032W
YGR177C	ATF2
YNR050C	LYS9
YPL058C	PDR12
YOL158C	YOL158C
YDR432W	NPL3
YDL180W	YDL180W
YLL028W	YLL028W
YLR095C	YLR095C
YML066C	YML066C
YBL030C	PET9
YGL008C	PMA1
YIL119C	RPI1
YBL098W	YBL098W
YML119W	YML119W
YCL043C	PDI1
YBR038W	CHS2
YMR058W	FET3
YBL100C	YBL100C
YEL065W	YEL065W
YCR024C-A	PMP1
YML064C	TEM1
YKL043W	PHD1
YPL036W	PMA2
YGL116W	CDC20
YOR314W	YOR314W
YOR023C	YOR023C
YOR383C	YOR383C
YOR313C	SPS4
YGL162W	SUT1
YBR093C	PHO5
YOL150C	YOL150C
YCL038C	YCL038C
YOR273C	YOR273C
YGR260W	YGR260W
YBR094W	YBR094W
YHR152W	SPO12
YKL044W	YKL044W
YBR069C	VAP1
YOL119C	YOL119C
YLR057W	YLR057W
YMR253C	YMR253C
YHL040C	YHL040C
YOR049C	YOR049C
YNL058C	YNL058C
YGR143W	SKN1
YOL070C	YOL070C
YEL025C	YEL025C
YHR151C	YHR151C
YGR284C	YGR284C
YPL095C	YPL095C
YLR100W	YLR100W
YNL056W	YNL056W
YDL039C	YDL039C
YAL040C	CLN3
YMR031C	YMR031C
YDL037C	YDL037C
YHR215W	PHO12
YDR033W	YDR033W
YNL057W	YNL057W
YMR254C	YMR254C
YER145C	YER145C
YBR092C	PHO3
YHL026C	YHL026C
YPL061W	ALD6
YGR065C	YGR065C
YGR146C	YGR146C
YGR092W	DBF2
YML050W	YML050W
YCL065W	YCL065W
YBR287W	YBR287W
YLR254C	YLR254C
YKR042W	UTH1
YAR018C	KIN3
YLR297W	YLR297W
YKR079C	YKR079C
YOR229W	WTM2
YDR380W	YDR380W
YCR040W	ALPHA1
YCL066W	ALPHA1
YLR413W	YLR413W
YDL128W	VCX1
YIL121W	YIL121W
YCR042C	TSM1
YAL022C	FUN26
YDR190C	YDR190C
YAR071W	PHO11
YCR041W	YCR041W
YBR200W	BEM1
YNL145W	MFA2
YBR202W	CDC47
YBR054W	YRO2
YKL209C	STE6
YDL138W	RGT2
YFL026W	STE2
YDR337W	MRPS28
YBL023C	MCM2
YJL079C	PRY1
YLR347C	KAP95
YPR019W	CDC54
YJL157C	FAR1
YGL201C	MCM6
YFR002W	NIC96
YGR230W	YGR230W
YDR077W	SED1
